# Supplementary material for: Interplay between vitamin D status, vitamin D receptor gene variants and preeclampsia risk in Ghanaian women: A case-control study
Source: PLoS One. 2024 May 30;19(5):e0303778. doi: 10.1371/journal.pone.0303778 (PMC11139312; doi:10.1371/journal.pone.0303778)
Supplement: S1 Data — (XLSX) [file pone.0303778.s001.xlsx]

## Sheet: PE
	ID	Cat	Age	Ges age	Weight	Occupation	Systolic	Diastolic	Proteinuria	Height(m)	BMI	Weight class	Gravidity	Ethnicity	Marital status	Employment	Residence	Education	First pregnancy	Parity	Hist of pe	Fam hist of PE	Contraceptives	Alcohol	Fok1	Fok1 cat	Bsm1	Bsm1 cat	Vit D conc	Vit D cat
	1pe	case	38	27	85	trader	180	114	1	1.62	32.3884	obese	7	akan	married	no	urban	jhs	no	4	yes	yes	yes	no	FF	absent	Bb	present	22.177	sufficient
	2pe	case	25	26	67	trader	136	106	2	1.58	26.8386	overweight	3	akan	single	no	urban	shs	no	0	yes	yes	yes	no	Ff	present	bb	present
	3pe	case	33	36	67	secretary	154	96	1	1.53	28.5096	overweight	4	akan	married	yes	urban	ter	no	3	yes	yes	yes	no	FF	absent	Bb	present	18.449	defficient
	4pe	case	35	26	84	teacher	137	97	4	1.65	30.854	obese	7	akan	married	yes	urban	ter	no	5	yes	no	no	no	FF	absent	Bb	present
	5pe	case	43	22	80	trader	165	96	0	1.63	30.1103	obese	6	akan	married	yes	urban	prim	no	5	no	no	no	no	FF	absent	Bb	present	19.94	defficient
	6pe	case	31	35	69	trader	149	109	1	1.57	27.993	overweight	6	akan	married	yes	urban	jhs	no	5	yes	no	no	no	FF	absent	Bb	present	20.127	sufficient
	7pe	case	32	37	100	trader	165	94	1	1.69	35.0128	obese	4	akan	married	yes	rural	shs	no	3	yes	yes	yes	no	Ff	present	Bb	present	21.431	sufficient
	8pe	case	29	35	88	teacher	150	105	1	1.62	33.5315	obese	3	akan	married	yes	urban	ter	no	2	no	no	no	no	FF	absent	Bb	present	22.922	sufficient
	9pe	case	37	33	76	trader	159	98	1	1.65	27.9155	overweight	5	akan	married	yes	rural	prim	no	4	no	no	yes	no	FF	absent	Bb	present	17.518	defficient
	10pe	case	32	36	75	hairdesser	160	112	3	1.69	26.2596	overweight	4	north	married	yes	urban	shs	no	3	no	no	no	no	FF	absent	Bb	present	17.3313	defficient
	11pe	case	27	31	78	cashier	148	102	1	1.7	26.9896	overweight	3	akan	single	yes	rural	shs	no	1	no	no	no	no	FF	absent	Bb	present	20.499	sufficient
	12pe	case	22	35	82	none	163	107	2	1.58	32.8473	obese	1	akan	single	no	rural	shs	yes	0	no	no	no	no	Ff	present	Bb	present	16.959	defficient
	13pe	case	30	35	98	trader	171	93	1	1.51	42.9806	obese	2	akan	married	yes	urban	shs	no	1	no	no	no	no	Ff	present	Bb	present	7.6407	defficient
	14pe	case	39	36	109	civil servant	143	91	1	1.44	52.5656	obese	3	akan	married	yes	urban	shs	no	2	no	no	no	yes	FF	absent	Bb	present	8.5725	defficient
	15pe	case	33	34	78	trader	183	116	1	1.56	32.2577	obese	4	akan	married	yes	urban	prim	no	3	yes	yes	yes	no	FF	absent	bb	present	16.586	defficient
	16pe	case	26	28	75	nursing assistant	150	106	2	1.68	26.5731	overweight	3	akan	married	yes	urban	ter	no	2	yes	no	no	no	FF	absent	BB	absent	8.3861	defficient
	17pe	case	25	31	69	receptionist	155	108	1	1.64	25.6544	overweight	1	north	single	yes	rural	ter	yes	0	no	no	yes	no	FF	absent	bb	present	16.027	defficient
	18pe	case	21	26	70	none	142	100	2	1.55	29.1363	overweight	1	akan	single	no	urban	prim	yes	0	no	no	no	no	FF	absent	Bb	present	16.654	defficient
	19pe	case	33	37	76	police officer	160	110	2	1.7	26.2976	overweight	6	north	married	yes	urban	shs	no	4	yes	no	yes	no	FF	absent	Bb	present	13.418	defficient
	20pe	case	18	25	62	none	150	98	2	1.62	23.6244	normal	2	akan	single	no	rural	prim	no	1	no	no	no	no	FF	absent	Bb	present	19.5676	defficient
	21pe	case	20	29	65	momo agent	162	114	2	1.52	28.1337	overweight	2	akan	single	yes	urban	shs	no	1	no	no	no	no	FF	absent	Bb	present	31.495	sufficient
	22pe	case	38	38	98	farmer	169	118	1	1.75	32	obese	2	akan	married	yes	rural	jhs	no	1	no	no	no	no	FF	absent	Bb	present	23.668	sufficient
	23pe	case	18	25	67	none	147	97	3	1.61	25.8478	overweight	1	akan	single	no	rural	shs	yes	0	no	no	no	no	Ff	present	bb	present	17.145	defficient
	24pe	case	31	28	74	teacher	157	101	2	1.65	27.1809	overweight	3	akan	married	yes	urban	ter	no	2	yes	no	no	no	Ff	present	Bb	present	16.586	defficient
	25pe	case	25	26	85	trader	144	94	2	1.58	34.049	obese	2	akan	single	yes	urban	prim	no	1	no	no	no	no	ff	present	Bb	present	21.245	sufficient
	26pe	case	37	33	92	spare parts dealer	150	98	3	1.7	31.8339	obese	4	akan	married	yes	rural	ter	no	3	yes	no	yes	yes	ff	present	Bb	present	20.499	sufficient
	27pe	case	25	23	64	trader	148	100	1	1.63	24.0882	normal	2	north	married	yes	urban	shs	no	0	no	no	no	no	ff	present	bb	present	23.295	sufficient
	28pe	case	29	35	78	cook	150	105	1	1.62	29.7211	overweight	3	akan	single	yes	urban	jhs	no	2	no	no	no	no	ff	present	Bb	present	20.872	sufficient
	29pe	case	35	38	68	lab assistant	142	94	1	1.52	29.4321	overweight	7	akan	married	yes	urban	ter	no	6	yes	yes	no	no	ff	present	Bb	present	19.195	defficient
	30pe	case	32	40	89	administrative officer	163	102	3	1.7	30.7958	obese	4	akan	married	yes	rural	ter	no	3	yes	no	yes	no	ff	present	Bb	present	23.2948	sufficient
	31pe	case	33	35	82	asscociate pastor	148	104	3	1.65	30.1194	obese	4	akan	married	yes	urban	shs	no	2	yes	no	no	no	ff	present	Bb	present	13.045	defficient
	32pe	case	40	39	79	police officer	160	118	2	1.64	29.3724	overweight	4	north	divorced	yes	urban	shs	no	3	yes	yes	yes	no	Ff	present	Bb	present	17.518	defficient
	33pe	case	33	38	74	receptionist	154	112	2	1.55	30.8012	overweight	6	ewe	married	yes	urban	shs	no	5	yes	no	no	no	ff	present	Bb	present	16.213	defficient
	34pe	case	18	29	61	none	150	106	2	1.6	23.8281	normal	2	akan	single	no	rural	shs	no	1	no	no	no	no	ff	present	Bb	present	24.599	sufficient
	35pe	case	29	25	76	trader	155	94	2	1.63	28.6048	overweight	2	akan	single	yes	urban	shs	no	1	no	no	no	no	Ff	present	BB	absent	14.536	defficient
	36pe	case	33	30	66	teacher	165	115	4	1.54	27.8293	overweight	4	akan	married	yes	urban	ter	no	2	yes	no	no	no	Ff	present	Bb	present	11.927	defficient
	37pe	case	19	36	72	momo agent	172	111	1	1.6	28.125	overweight	1	akan	single	yes	urban	shs	yes	0	no	no	no	no	FF	absent	Bb	present	13.977	defficient
	38pe	case	38	32	77	typist	158	109	1	1.64	28.6288	overweight	5	akan	married	yes	urban	ter	no	4	yes	no	yes	no	FF	absent	Bb	present	14.909	defficient
	39pe	case	35	37	83	farmer	155	92	1	1.59	32.831	obese	8	akan	married	yes	rural	prim	no	5	no	no	no	no	FF	absent	Bb	present	18.499	defficient
	40pe	case	32	34	69	trader	158	94	3	1.67	24.7409	normal	4	akan	married	yes	urban	jhs	no	0	no	no	no	no	Ff	present	Bb	present	20.8722	sufficient
	41pe	case	26	30	71	cleaner	160	110	1	1.53	30.3302	obese	4	akan	single	yes	rural	jhs	no	3	no	no	no	no	FF	absent	Bb	present	19.381	defficient
	42pe	case	38	39	86	fire service officer	180	117	2	1.66	31.2092	obese	5	akan	married	yes	urban	shs	no	1	no	no	no	no	FF	absent	Bb	present	11.182	defficient
	43pe	case	28	28	77	momo agent	142	94	4	1.64	28.6288	overweight	1	akan	single	yes	rural	prim	yes	0	no	no	yes	no	Ff	present	Bb	present	11.368	defficient
	44pe	case	32	38	70	hairdesser	166	94	1	1.7	24.2215	normal	3	akan	divorced	yes	urban	shs	no	2	no	no	no	no	FF	absent	Bb	present	21.245	sufficient
	45pe	case	20	35	64	none	158	108	1	1.69	22.4082	normal	1	akan	single	no	rural	jhs	yes	0	no	no	no	no	Ff	present	BB	absent	15.281	defficient
	46pe	case	29	34	68	fashion designer	170	115	1	1.63	25.5937	overweight	3	akan	married	yes	rural	ter	no	2	yes	no	no	no	FF	absent	Bb	present	16.772	defficient
	47pe	case	34	27	75	trader	150	100	2	1.66	27.2173	overweight	4	akan	married	yes	urban	shs	no	3	yes	no	no	no	FF	absent	Bb	present	19.94	defficient
	48pe	case	40	39	78	police officer	160	118	2	1.64	29.0006	overweight	4	north	divorced	yes	urban	shs	no	3	yes	yes	yes	no	FF	absent	BB	absent
	49pe	case	34	35	72	trader	156	103	1	1.55	29.9688	overweight	3	akan	married	yes	rural	shs	no	0	no	no	yes	no	FF	absent	bb	present	15.654	defficient
	50pe	case	21	30	84	trader	177	108	1	1.47	38.8727	obese	2	akan	single	yes	rural	shs	no	1	no	no	yes	no	FF	absent	Bb	present	19.195	defficient
	51pe	case	26	31	69	trader	163	101	2	1.51	30.2618	obese	1	akan	single	yes	urban	shs	yes	0	no	no	no	no	FF	absent	Bb	present	14.536	defficient
	52pe	case	33	37	82	nurse	158	98	2	1.44	39.5448	obese	2	akan	married	yes	rural	ter	no	1	no	no	no	no	FF	absent	Bb	present	12.3	defficient
	52pe	case	27	33	96	teacher	184	113	2	1.54	40.479	obese	3	akan	married	yes	rural	ter	no	2	no	no	no	no	FF	absent	BB	absent	9.3179	defficient
	54pe	case	36	34	74	teacher	161	98	2	1.54	31.2026	obese	1	ewe	married	yes	urban	ter	yes	0	no	no	no	no	FF	absent	Bb	present	20.313	sufficient
	55pe	case	27	35	65	trader	153	100	2	1.52	28.1337	overweight	5	akan	married	yes	urban	prim	no	3	no	no	no	no	FF	absent	Bb	present	12.672	defficient
	56pe	case	20	31	83	trader	165	109	2	1.41	41.7484	obese	2	akan	single	yes	urban	jhs	no	1	no	no	yes	no	FF	absent	Bb	present	13.231	defficient
	57pe	case	38	29	75	cashier	170	107	3	1.63	28.2284	overweight	4	akan	married	yes	urban	ter	no	3	no	no	no	no	FF	absent	BB	absent	17.331	defficient
	58pe	case	31	32	77	farmer	174	104	1	1.49	34.6831	obese	1	akan	single	yes	urban	prim	yes	0	no	no	yes	no	Ff	present	Bb	present	16.586	defficient
	59pe	case	29	28	91	police officer	160	110	2	1.61	35.1067	obese	3	akan	single	yes	urban	ter	no	2	no	no	no	no	FF	absent	BB	absent
	60pe	case	25	28	87	momo agent	168	92	2	1.62	33.1504	obese	1	north	single	yes	urban	shs	yes	0	no	no	no	no	FF	absent	Bb	present
	61pe	case	34	30	73	trader	105	93	2	1.58	29.2421	overweight	10	akan	married	yes	urban	jhs	no	6	no	no	no	yes	FF	absent	Bb	present
	62pe	case	32	36	81	secretary	105	97	1	1.59	32.0399	obese	2	akan	married	yes	urban	ter	no	1	no	no	yes	no	Ff	present	Bb	absent

## Sheet: Controls
	ID	Cat	Age	Ges age	Weight	Occupation	Systolic	Diastolic	Proteinuria	Height(m)	BMI	Weight class	Gravidity	Ethnicity	Marital status	Employment	Residence	Education	First pregnancy	Parity	Hist of pe	Fam hist of PE	Contraceptives	Alcohol	Fok1	Fok1 cat	Bsm1	Bsm1 cat	Vit D conc	Vit D cat
	1C	control	39	32	63	none	107	71	neg	1.7	21.7993	normal	6	north	married	no	rural	jhs	no	3	no	no	no	no	Ff	present	Bb	present	20.1267	sufficient
	2C	control	37	37	60	trader	85	49	neg	1.558	24.7182	normal	8	akan	married	yes	urban	jhs	no	6	yes	no	no	no	FF	absent	Bb	present	21.618	sufficient
	3C	control	21	20	45	none	93	53	neg	1.5	20	normal	1	ga	single	no	urban	ter	yes	0	no	no	no	no	FF	absent	Bb	present	18.263	defficient
	4C	control	23	25	69	teacher	106	89	pos	1.64	25.6544	overweight	1	akan	single	yes	urban	shs	yes	0	no	no	no	no	FF	absent	Bb	present	19.381	defficient
	5C	control	34	29	75	trader	116	70	neg	1.55	31.2175	obese	3	abaasa	single	yes	rural	shs	no	0	no	no	no	no	ff	present	Bb	present
	6C	control	20	30	56	none	106	58	neg	1.56	23.0112	normal	1	north	married	no	rural	shs	yes	0	no	no	yes	no	FF	absent	Bb	present
	7C	control	20	20	66	trader	103	65	neg	1.69	23.1084	normal	2	akan	single	yes	urban	jhs	no	0	no	no	no	no	FF	absent	Bb	present
	8C	control	33	20	66	trader	121	73	neg	1.54	27.8293	overweight	2	north	married	yes	urban	prim	no	1	no	no	no	no	ff	present	bb	present	19.94	defficient
	9C	control	38	27	96	seamstress	118	90	neg	1.68	34.0136	obese	6	akan	married	yes	urban	shs	no	4	no	no	no	no	ff	present	bb	present	21.99	sufficient
	10C	control	24	29	68	none	110	70	neg	1.52	29.4321	overweight	3	akan	single	no	urban	shs	no	1	no	no	no	no	FF	absent	bb	present	23.295	sufficient
	11C	control	32	28	62	farmer	100	70	neg	1.56	25.4767	overweight	8	akan	single	yes	rural	none	no	6	no	no	no	yes	FF	absent	bb	present	29.445	sufficient
	12C	control	20	33	65	trader	110	65	neg	1.6	25.3906	overweight	1	north	single	yes	rural	prim	yes	0	no	no	no	no	Ff	present	Bb	present	16.586	defficient
	13C	control	22	24	69	none	98	59	neg	1.537	29.208	overweight	2	akan	single	no	urban	prim	no	1	no	no	no	no	ff	present	bb	present	19.381	defficient
	14C	control	36	26	57	trader	96	59	neg	1.64	21.1927	normal	4	akan	married	yes	urban	shs	no	2	no	no	no	no	FF	absent	Bb	present	29.8174	sufficient
	15C	control	22	26	70	trader	109	62	neg	1.76	22.5981	normal	2	akan	single	yes	urban	shs	no	1	no	no	no	no	FF	absent	Bb	present	19.754	defficient
	16C	control	24	29	67	seamstress	114	67	neg	1.64	24.9108	normal	1	north	married	yes	urban	shs	yes	0	no	yes	no	no	FF	absent	bb	present	18.822	defficient
	17C	control	24	21	107	civil servant	120	64	neg	1.71	36.5925	obese	3	akan	married	yes	urban	shs	no	0	no	yes	yes	no	Ff	present	bb	present	20.127	sufficient
	18C	control	27	21	60	seamstress	119	61	neg	1.58	24.0346	normal	5	north	single	yes	urban	jhs	no	0	no	no	no	no	FF	absent	bb	present	19.381	defficient
	19C	control	35	36	81	seamstress	110	66	neg	1.59	32.0399	obese	5	north	married	yes	urban	prim	no	3	no	no	no	no	FF	absent	bb	present	30.563	sufficient
	20C	control	28	25	85	trader	107	63	neg	1.56	34.9277	obese	6	akan	married	yes	urban	shs	no	1	no	no	yes	no	FF	absent	bb	present	19.381	defficient
	21C	control	40	35	69	trader	100	54	neg	1.57	27.993	overweight	5	akan	married	yes	urban	prim	no	3	no	no	no	no	FF	absent	bb	present	21.245	sufficient
	22C	control	36	34	79	trader	103	63	neg	1.52	34.1932	obese	3	akan	married	yes	urban	shs	no	2	yes	yes	no	no	FF	absent	Bb	present	21.804	sufficient
	23C	control	28	28	64	tailor	113	64	neg	1.64	23.7954	normal	2	akan	single	yes	urban	shs	no	0	no	no	no	no	FF	absent	Bb	present	15.84	defficient
	24C	control	32	25	83	trader	134	67	neg	1.681	29.3726	overweight	5	akan	married	yes	urban	jhs	no	4	no	no	no	no	ff	present	Bb	present	19.1949	defficient
	25C	control	28	36	81	none	118	59	neg	1.64	30.116	obese	4	akan	married	no	rural	jhs	no	3	no	no	no	no	FF	absent	bb	present	21.431	sufficient
	26C	control	42	34	69	trader	107	72	neg	1.6	26.9531	overweight	4	akan	married	yes	rural	shs	no	3	no	no	no	no	Ff	present	Bb	present	25.345	sufficient
	27C	control	23	24	65	hairdresser	114	74	neg	1.44	31.3465	overweight	1	akan	married	yes	urban	jhs	yes	0	no	no	yes	yes	ff	present	bb	present	50.69	sufficient
	28C	control	39	36	65	trader	106	60	neg	1.56	26.7094	overweight	8	akan	married	yes	urban	jhs	no	3	no	no	no	no	Ff	present	Bb	present	19.754	defficient
	29C	control	19	28	71	none	115	72	neg	1.564	29.0258	overweight	2	akan	single	no	urban	shs	no	0	no	no	no	no	Ff	present	Bb	present	19.009	defficient
	30C	control	21	37	54.1	hairdresser	128	81	neg	1.545	22.6642	normal	2	akan	single	yes	rural	jhs	no	1	no	no	no	no	FF	absent	Bb	present	21.618	sufficient
	31C	control	30	25	70	trader	146	95	neg	1.54	29.5159	overweight	4	ewe	married	yes	urban	jhs	no	3	no	no	no	yes	ff	present	bb	present	15.84	defficient
	32C	control	30	32	73	security guard	125	86	neg	1.57	29.6158	overweight	2	akan	married	yes	urban	shs	no	0	no	no	yes	no	FF	absent	bb	present	18.636	defficient
	33C	control	42	36	85	trader	106	68	neg	1.57	34.4842	obese	7	akan	married	yes	rural	jhs	no	4	no	no	no	no	Ff	present	Bb	present	35.222	sufficient
	34C	control	22	34	92	none	123	65	neg	1.7	31.8339	obese	2	akan	single	no	urban	shs	no	1	no	no	yes	yes	FF	absent	bb	present	22.363	sufficient
	35C	control	33	37	85	trader	106	65	neg	1.53	36.3108	obese	5	akan	married	yes	urban	prim	no	4	no	no	no	no	FF	absent	BB	absent	20.313	sufficient
	36C	control	22	36	67	none	93	63	neg	1.57	27.1816	overweight	2	north	married	no	rural	shs	no	1	no	no	no	no	FF	absent	Bb	absent	22.177	sufficient
	37C	control	34	31	56	trader	102	59	neg	1.57	22.719	normal	4	akan	married	yes	urban	jhs	no	3	no	no	no	no	FF	absent	bb	present	21.059	sufficient
	38C	control	28	36	84	trader	114	63	neg	1.56	34.5168	obese	4	akan	married	yes	urban	prim	no	3	no	no	yes	no	FF	absent	Bb	present	21.431	sufficient
	39C	control	32	34	64	none	127	65	neg	1.6	25	normal	4	ewe	married	no	urban	jhs	no	3	no	no	no	no	Ff	present	Bb	present	19.754	defficient
	40C	control	31	28	120	teacher	117	69	neg	1.6	46.875	obese	2	akan	married	yes	urban	ter	no	1	no	no	no	yes	FF	absent	BB	present	22.549	sufficient
	41C	control	25	28	70	trader	106	62	neg	1.44	33.7577	obese	3	akan	single	yes	rural	jhs	no	1	no	no	no	no	FF	absent	Bb	absent	25.531	sufficient
	42C	control	34	33	84	seamstress	124	78	neg	1.62	32.0073	obese	4	north	married	yes	urban	shs	no	2	no	no	no	no	Ff	present	Bb	present	21.431	sufficient
	43C	control	38	36	51	teacher	122	73	neg	1.52	22.0741	normal	7	akan	married	yes	urban	shs	no	4	no	no	no	no	FF	absent	Bb	present	19.568	defficient
	44C	control	38	35	92	physician assistant	111	63	neg	1.7	31.8339	obese	5	akan	married	yes	urban	ter	no	2	no	no	yes	no	FF	absent	Bb	present	25.7175	sufficient
	45C	control	42	31	85	trader	130	74	neg	1.59	33.6221	obese	6	akan	married	yes	urban	jhs	no	5	no	no	no	no	FF	absent	bb	present	21.245	sufficient
	46C	control	28	37	82	trader	114	77	neg	1.65	30.1194	obese	3	akan	married	yes	urban	jhs	no	2	no	no	no	no	FF	absent	Bb	present	21.059	sufficient
	47C	control	28	36	65	trader	116	78	neg	1.62	24.7676	normal	2	akan	married	yes	urban	none	no	1	no	no	yes	no	FF	absent	Bb	present	17.704	defficient
	48C	control	30	35	78	zoomlion	99	69	neg	1.54	32.8892	obese	3	akan	single	yes	urban	shs	no	1	no	no	no	no	FF	absent	BB	present	17.89	defficient
	49C	control	28	36	59	trader	112	70	neg	1.48	26.9357	overweight	5	akan	married	yes	rural	jhs	no	2	no	no	yes	no	FF	absent	Bb	absent	17.518	defficient
	50C	control	30	32	82	trader	102	83	neg	1.75	26.7755	overweight	3	akan	married	yes	urban	jhs	no	2	no	no	yes	no	ff	present	bb	present	21.059	sufficient
	51C	control	31	28	65	trader	102	57	neg	1.64	24.1672	normal	3	north	single	yes	urban	jhs	no	1	no	no	yes	no	ff	present	Bb	present	17.89	defficient
	52C	control	35	22	62	teacher	102	60	trace	1.56	25.4767	overweight	5	akan	married	yes	urban	shs	no	3	yes	yes	yes	no	Ff	present	bb	present	18.449	defficient
	53C	control	27	34	115	trader	131	83	neg	1.59	45.4887	obese	5	akan	single	yes	rural	shs	no	1	no	yes	yes	yes	Ff	present	bb	present	18.449	defficient
	54C	control	31	36	70	teacher	115	63	neg	1.63	26.3465	overweight	3	akan	married	yes	urban	ter	no	1	no	no	no	no	FF	absent	BB	present	26.0902	sufficient
	55C	control	32	36	95	nurse	115	67	neg	1.73	31.7418	obese	4	akan	married	yes	urban	ter	no	3	no	no	yes	no	ff	present	bb	absent	22.549	sufficient
	56C	control	26	36	88	none	120	84	neg	1.6	34.375	obese	1	north	married	no	urban	jhs	yes	0	no	no	yes	no	FF	absent	bb	present	26.463	sufficient
	57C	control	24	37	66	seamstress	123	78	neg	1.57	26.7759	overweight	3	ewe	single	yes	urban	jhs	no	2	no	no	no	no	FF	absent	BB	present	22.363	sufficient
	58C	control	28	29	51	trader	89	63	neg	1.5	22.6667	normal	4	akan	married	yes	rural	jhs	no	2	no	no	no	no	Ff	present	bb	absent	22.177	sufficient
	59C	control	25	36	75	seamstress	103	80	neg	1.68	26.5731	overweight	1	akan	married	yes	urban	shs	yes	0	no	no	no	no	FF	absent	bb	present	20.127	sufficient
	60C	control	28	31	90	cleaner	109	62	neg	1.65	33.0579	obese	3	akan	married	yes	rural	shs	no	1	no	no	yes	no	Ff	present	bb	present	20.686	sufficient
	61C	control	29	31	65	trader	90	57	neg	1.61	25.0762	overweight	5	akan	married	yes	urban	prim	no	4	no	yes	yes	no	FF	absent	bb	present	26.463	sufficient
	62C	control	28	36	63	none	125	86	neg	1.44	30.3819	obese	3	akan	single	no	urban	none	no	0	no	no	yes	no	FF	absent	Bb	present	16.586	defficient
	63C	control	18	34	82	none	101	73	neg	1.63	30.863	obese	1	akan	single	no	urban	none	no	0	no	no	yes	no	FF	absent	Bb	present	16.586	defficient
	64C	control	24	30	79	trader	106	61	neg	1.66	28.6689	overweight	3	akan	married	yes	rural	prim	no	2	no	no	yes	no	FF	absent	Bb	present	25.7175	sufficient
	65C	control	35	33	64	trader	128	67	neg	1.6	25	normal	7	akan	married	yes	urban	jhs	no	6	no	no	no	no	Ff	present	bb	present	24.413	sufficient
	66C	control	35	29	95	farmer	131	83	neg	1.53	40.5827	obese	3	akan	divorced	yes	urban	shs	no	1	no	no	no	no	Ff	present	Bb	present	21.245	sufficient
	67C	control	23	29	70	none	102	59	neg	1.66	25.4028	overweight	3	ewe	single	no	rural	shs	no	2	no	no	no	no	Ff	present	Bb	present	18.636	defficient
	68C	control	22	36	59	administrative staff	108	71	neg	1.49	26.5754	overweight	3	north	married	yes	rural	ter	no	2	no	no	no	no	FF	absent	bb	present	20.127	sufficient
	69C	control	25	38	67	trader	112	71	neg	1.58	26.8386	overweight	3	north	single	yes	rural	shs	no	2	no	no	no	no	FF	absent	bb	present	41.744	sufficient
	70C	control	34	30	65	teacher	110	58	neg	1.57	26.3702	overweight	5	ewe	married	yes	rural	ter	no	3	no	no	no	no	FF	absent	bb	present	21.245	sufficient
	71C	control	28	31	71	fire service officer	100	80	neg	1.59	28.0843	overweight	2	akan	married	yes	rural	ter	no	1	no	no	no	no	FF	absent	bb	present	13.791	defficient
	72C	control	23	33	56	seamstress	127	69	neg	1.59	22.151	normal	3	north	single	yes	urban	shs	no	2	no	no	no	no	Ff	present	BB	present	14.909	defficient
	73C	control	28	36	63	nurse	98	52	neg	1.6	24.6094	normal	5	akan	married	yes	rural	ter	no	4	no	no	no	no	Ff	present	bb	present	22.177	sufficient
	74C	control	24	30	64	none	107	70	neg	1.53	27.3399	overweight	4	akan	single	no	rural	prim	no	3	no	no	no	no	FF	absent	BB	absent	20.3131	sufficient
	75C	control	22	36	65	trader	125	84	neg	1.42	32.2357	obese	2	ga	single	yes	urban	shs	no	1	no	no	no	no	FF	absent	BB	present	19.568	defficient
	76C	control	20	37	100	hairdresser	114	76	neg	1.59	39.5554	obese	2	akan	single	yes	urban	shs	no	1	no	no	no	no	FF	absent	Bb	absent	17.89	defficient
	77C	control	24	29	64	northitress	102	66	neg	1.68	22.6757	normal	3	akan	Single	yes	urban	shs	no	2	no	no	no	no	FF	absent	Bb	absent	17.518	defficient
	78C	control	32	36	71	teacher	104	68	neg	1.57	28.8044	overweight	5	akan	married	yes	rural	ter	no	3	no	no	yes	no	FF	absent	bb	present	18.636	defficient
	79C	control	39	31	94	caterer	112	69	neg	1.59	37.1821	obese	7	akan	married	yes	urban	shs	no	4	no	no	no	no	FF	absent	Bb	present	23.668	sufficient
	80C	control	29	37	73	midwife	114	69	neg	1.56	29.9967	overweight	2	ga	single	yes	urban	ter	no	2	no	no	yes	no	Ff	present	bb	present	21.431	sufficient
	81C	control	33	21	76	trader	112	61	neg	1.55	31.6337	obese	4	akan	single	yes	rural	ter	no	3	no	no	no	yes	Ff	present	Bb	present	30.19	sufficient
	82C	control	38	36	74	trader	120	86	neg	1.63	27.852	overweight	8	ewe	married	yes	rural	prim	no	4	no	no	no	no	ff	present	Bb	present	21.059	sufficient
	83C	control	29	37	74	police officer	110	69	neg	1.58	29.6427	overweight	3	ewe	married	yes	urban	ter	no	2	no	no	yes	no	FF	absent	Bb	present	22.363	sufficient
	84C	control	18	36	61	none	119	69	neg	1.55	25.3902	overweight	2	akan	single	no	urban	jhs	no	1	no	no	no	no	Ff	present	Bb	present	19.3813	defficient
	85C	control	23	29	55	none	110	60	neg	1.5	24.4444	normal	2	akan	single	no	urban	ter	no	1	no	no	no	no	Ff	present	bb	present	17.704	defficient
	86C	control	27	24	73	administrative assistant	129	81	neg	1.66	26.4915	overweight	1	ga	single	yes	urban	ter	yes	0	no	no	no	no	FF	absent	Bb	present	20.499	sufficient
	87C	control	24	27	64	trader	109	66	neg	1.58	25.6369	overweight	4	akan	married	yes	rural	jhs	no	2	no	no	no	no	FF	absent	Bb	present	11.927	defficient
	88C	control	21	30	65	none	120	60	neg	1.6	25.3906	overweight	4	akan	single	no	rural	jhs	no	3	no	no	yes	no	FF	absent	Bb	present	15.468	defficient
	89C	control	26	35	84	trader	122	73	neg	1.5	37.3333	obese	2	akan	single	yes	rural	jhs	no	1	no	no	yes	no	FF	absent	Bb	present	32.426	sufficient
	90C	control	40	34	108	fuel station attendant	102	64	neg	1.52	46.7452	obese	7	akan	single	yes	urban	shs	no	4	no	no	yes	no	FF	absent	Bb	present	18.822	defficient
	91C	control	31	37	95	caterer	106	78	neg	1.5	42.2222	obese	2	akan	married	yes	urban	ter	no	0	no	no	no	no	ff	present	Bb	present	19.754	defficient
	92C	control	39	36	53	teacher	97	61	neg	1.52	22.9398	normal	3	akan	married	yes	urban	ter	no	2	no	no	no	no	Ff	present	Bb	present	11.182	defficient
	93C	control	33	31	71	trader	145	89	neg	1.65	26.079	overweight	7	north	divorced	yes	urban	shs	no	3	no	no	no	no	ff	present	Bb	present	15.468	defficient
	94C	control	23	26	60	none	110	68	neg	1.56	24.6548	normal	2	akan	single	no	urban	none	no	1	no	no	yes	no	ff	present	Bb	present	23.6675	sufficient
	95C	control	23	36	58	seamstress	89	59	neg	1.53	24.7768	normal	6	north	Single	yes	urban	shs	no	4	no	no	no	no	ff	present	BB	present	18.077	defficient
	96C	control	18	26	67	none	110	68	neg	1.61	25.8478	overweight	2	akan	married	no	urban	prim	no	1	no	no	no	no	Ff	present	Bb	present	19.195	defficient
	97C	control	30	35	75	trader	99	69	neg	1.54	31.6242	obese	3	akan	married	yes	urban	shs	no	2	no	no	no	no	FF	absent	Bb	absent
	98C	control	25	28	72	none	102	59	neg	1.66	26.1286	overweight	3	akan	single	no	rural	shs	no	2	no	no	no	no	FF	absent	Bb	present
	99C	control	28	31	69	trader	100	80	neg	1.59	27.2932	overweight	2	akan	married	yes	rural	shs	no	1	no	no	no	no	FF	absent	Bb	present
	100C	control	23	33	62	seamstress	127	69	neg	1.59	24.5243	normal	3	north	single	yes	urban	shs	no	2	no	no	no	no	FF	absent	Bb	present

## Sheet: All Participants
ID	Cat	Age	Ges age	Weight	Occupation	Systolic	Diastolic	Proteinuria	Height(m)	BMI	Weight class	Gravidity	Ethnicity	Marital status	Employment	Residence	Education	First pregnancy	Parity	Hist of pe	Fam hist of PE	Contraceptives	Alcohol	Fok1	Fok1 cat	Bsm1	Bsm1 cat	Vit D conc	Vit D cat
1C	control	39	32	63	none	107	71	neg	1.7	21.7993	normal	6	north	married	no	rural	jhs	no	3	no	no	no	no	Ff	present	Bb	present	20.1267	sufficient
2C	control	37	37	60	trader	85	49	neg	1.558	24.7182	normal	8	akan	married	yes	urban	jhs	no	6	yes	no	no	no	FF	absent	Bb	present	21.618	sufficient
3C	control	21	20	45	none	93	53	neg	1.5	20	normal	1	ga	single	no	urban	ter	yes	0	no	no	no	no	FF	absent	Bb	present	18.263	defficient
4C	control	23	25	69	teacher	106	89	pos	1.64	25.6544	overweight	1	akan	single	yes	urban	shs	yes	0	no	no	no	no	FF	absent	Bb	present	19.381	defficient
5C	control	34	29	75	trader	116	70	neg	1.55	31.2175	obese	3	abaasa	single	yes	rural	shs	no	0	no	no	no	no	ff	present	Bb	present
6C	control	20	30	56	none	106	58	neg	1.56	23.0112	normal	1	north	married	no	rural	shs	yes	0	no	no	yes	no	FF	absent	Bb	present
7C	control	20	20	66	trader	103	65	neg	1.69	23.1084	normal	2	akan	single	yes	urban	jhs	no	0	no	no	no	no	FF	absent	Bb	present
8C	control	33	20	66	trader	121	73	neg	1.54	27.8293	overweight	2	north	married	yes	urban	prim	no	1	no	no	no	no	ff	present	bb	present	19.94	defficient
9C	control	38	27	96	seamstress	118	90	neg	1.68	34.0136	obese	6	akan	married	yes	urban	shs	no	4	no	no	no	no	ff	present	bb	present	21.99	sufficient
10C	control	24	29	68	none	110	70	neg	1.52	29.4321	overweight	3	akan	single	no	urban	shs	no	1	no	no	no	no	FF	absent	bb	present	23.295	sufficient
11C	control	32	28	62	farmer	100	70	neg	1.56	25.4767	overweight	8	akan	single	yes	rural	none	no	6	no	no	no	yes	FF	absent	bb	present	29.445	sufficient
12C	control	20	33	65	trader	110	65	neg	1.6	25.3906	overweight	1	north	single	yes	rural	prim	yes	0	no	no	no	no	Ff	present	Bb	present	16.586	defficient
13C	control	22	24	69	none	98	59	neg	1.537	29.208	overweight	2	akan	single	no	urban	prim	no	1	no	no	no	no	ff	present	bb	present	19.381	defficient
14C	control	36	26	57	trader	96	59	neg	1.64	21.1927	normal	4	akan	married	yes	urban	shs	no	2	no	no	no	no	FF	absent	Bb	present	29.8174	sufficient
15C	control	22	26	70	trader	109	62	neg	1.76	22.5981	normal	2	akan	single	yes	urban	shs	no	1	no	no	no	no	FF	absent	Bb	present	19.754	defficient
16C	control	24	29	67	seamstress	114	67	neg	1.64	24.9108	normal	1	north	married	yes	urban	shs	yes	0	no	yes	no	no	FF	absent	bb	present	18.822	defficient
17C	control	24	21	107	civil servant	120	64	neg	1.71	36.5925	obese	3	akan	married	yes	urban	shs	no	0	no	yes	yes	no	Ff	present	bb	present	20.127	sufficient
18C	control	27	21	60	seamstress	119	61	neg	1.58	24.0346	normal	5	north	single	yes	urban	jhs	no	0	no	no	no	no	FF	absent	bb	present	19.381	defficient
19C	control	35	36	81	seamstress	110	66	neg	1.59	32.0399	obese	5	north	married	yes	urban	prim	no	3	no	no	no	no	FF	absent	bb	present	30.563	sufficient
20C	control	28	25	85	trader	107	63	neg	1.56	34.9277	obese	6	akan	married	yes	urban	shs	no	1	no	no	yes	no	FF	absent	bb	present	19.381	defficient
21C	control	40	35	69	trader	100	54	neg	1.57	27.993	overweight	5	akan	married	yes	urban	prim	no	3	no	no	no	no	FF	absent	bb	present	21.245	sufficient
22C	control	36	34	79	trader	103	63	neg	1.52	34.1932	obese	3	akan	married	yes	urban	shs	no	2	yes	yes	no	no	FF	absent	Bb	present	21.804	sufficient
23C	control	28	28	64	tailor	113	64	neg	1.64	23.7954	normal	2	akan	single	yes	urban	shs	no	0	no	no	no	no	FF	absent	Bb	present	15.84	defficient
24C	control	32	25	83	trader	134	67	neg	1.681	29.3726	overweight	5	akan	married	yes	urban	jhs	no	4	no	no	no	no	ff	present	Bb	present	19.1949	defficient
25C	control	28	36	81	none	118	59	neg	1.64	30.116	obese	4	akan	married	no	rural	jhs	no	3	no	no	no	no	FF	absent	bb	present	21.431	sufficient
26C	control	42	34	69	trader	107	72	neg	1.6	26.9531	overweight	4	akan	married	yes	rural	shs	no	3	no	no	no	no	Ff	present	Bb	present	25.345	sufficient
27C	control	23	24	65	hairdresser	114	74	neg	1.44	31.3465	overweight	1	akan	married	yes	urban	jhs	yes	0	no	no	yes	yes	ff	present	bb	present	50.69	sufficient
28C	control	39	36	65	trader	106	60	neg	1.56	26.7094	overweight	8	akan	married	yes	urban	jhs	no	3	no	no	no	no	Ff	present	Bb	present	19.754	defficient
29C	control	19	28	71	none	115	72	neg	1.564	29.0258	overweight	2	akan	single	no	urban	shs	no	0	no	no	no	no	Ff	present	Bb	present	19.009	defficient
30C	control	21	37	54.1	hairdresser	128	81	neg	1.545	22.6642	normal	2	akan	single	yes	rural	jhs	no	1	no	no	no	no	FF	absent	Bb	present	21.618	sufficient
31C	control	30	25	70	trader	146	95	neg	1.54	29.5159	overweight	4	ewe	married	yes	urban	jhs	no	3	no	no	no	yes	ff	present	bb	present	15.84	defficient
32C	control	30	32	73	security guard	125	86	neg	1.57	29.6158	overweight	2	akan	married	yes	urban	shs	no	0	no	no	yes	no	FF	absent	bb	present	18.636	defficient
33C	control	42	36	85	trader	106	68	neg	1.57	34.4842	obese	7	akan	married	yes	rural	jhs	no	4	no	no	no	no	Ff	present	Bb	present	35.222	sufficient
34C	control	22	34	92	none	123	65	neg	1.7	31.8339	obese	2	akan	single	no	urban	shs	no	1	no	no	yes	yes	FF	absent	bb	present	22.363	sufficient
35C	control	33	37	85	trader	106	65	neg	1.53	36.3108	obese	5	akan	married	yes	urban	prim	no	4	no	no	no	no	FF	absent	BB	absent	20.313	sufficient
36C	control	22	36	67	none	93	63	neg	1.57	27.1816	overweight	2	north	married	no	rural	shs	no	1	no	no	no	no	FF	absent	Bb	absent	22.177	sufficient
37C	control	34	31	56	trader	102	59	neg	1.57	22.719	normal	4	akan	married	yes	urban	jhs	no	3	no	no	no	no	FF	absent	bb	present	21.059	sufficient
38C	control	28	36	84	trader	114	63	neg	1.56	34.5168	obese	4	akan	married	yes	urban	prim	no	3	no	no	yes	no	FF	absent	Bb	present	21.431	sufficient
39C	control	32	34	64	none	127	65	neg	1.6	25	normal	4	ewe	married	no	urban	jhs	no	3	no	no	no	no	Ff	present	Bb	present	19.754	defficient
40C	control	31	28	120	teacher	117	69	neg	1.6	46.875	obese	2	akan	married	yes	urban	ter	no	1	no	no	no	yes	FF	absent	BB	present	22.549	sufficient
41C	control	25	28	70	trader	106	62	neg	1.44	33.7577	obese	3	akan	single	yes	rural	jhs	no	1	no	no	no	no	FF	absent	Bb	absent	25.531	sufficient
42C	control	34	33	84	seamstress	124	78	neg	1.62	32.0073	obese	4	north	married	yes	urban	shs	no	2	no	no	no	no	Ff	present	Bb	present	21.431	sufficient
43C	control	38	36	51	teacher	122	73	neg	1.52	22.0741	normal	7	akan	married	yes	urban	shs	no	4	no	no	no	no	FF	absent	Bb	present	19.568	defficient
44C	control	38	35	92	physician assistant	111	63	neg	1.7	31.8339	obese	5	akan	married	yes	urban	ter	no	2	no	no	yes	no	FF	absent	Bb	present	25.7175	sufficient
45C	control	42	31	85	trader	130	74	neg	1.59	33.6221	obese	6	akan	married	yes	urban	jhs	no	5	no	no	no	no	FF	absent	bb	present	21.245	sufficient
46C	control	28	37	82	trader	114	77	neg	1.65	30.1194	obese	3	akan	married	yes	urban	jhs	no	2	no	no	no	no	FF	absent	Bb	present	21.059	sufficient
47C	control	28	36	65	trader	116	78	neg	1.62	24.7676	normal	2	akan	married	yes	urban	none	no	1	no	no	yes	no	FF	absent	Bb	present	17.704	defficient
48C	control	30	35	78	zoomlion	99	69	neg	1.54	32.8892	obese	3	akan	single	yes	urban	shs	no	1	no	no	no	no	FF	absent	BB	present	17.89	defficient
49C	control	28	36	59	trader	112	70	neg	1.48	26.9357	overweight	5	akan	married	yes	rural	jhs	no	2	no	no	yes	no	FF	absent	Bb	absent	17.518	defficient
50C	control	30	32	82	trader	102	83	neg	1.75	26.7755	overweight	3	akan	married	yes	urban	jhs	no	2	no	no	yes	no	ff	present	bb	present	21.059	sufficient
51C	control	31	28	65	trader	102	57	neg	1.64	24.1672	normal	3	north	single	yes	urban	jhs	no	1	no	no	yes	no	ff	present	Bb	present	17.89	defficient
52C	control	35	22	62	teacher	102	60	trace	1.56	25.4767	overweight	5	akan	married	yes	urban	shs	no	3	yes	yes	yes	no	Ff	present	bb	present	18.449	defficient
53C	control	27	34	115	trader	131	83	neg	1.59	45.4887	obese	5	akan	single	yes	rural	shs	no	1	no	yes	yes	yes	Ff	present	bb	present	18.449	defficient
54C	control	31	36	70	teacher	115	63	neg	1.63	26.3465	overweight	3	akan	married	yes	urban	ter	no	1	no	no	no	no	FF	absent	BB	present	26.0902	sufficient
55C	control	32	36	95	nurse	115	67	neg	1.73	31.7418	obese	4	akan	married	yes	urban	ter	no	3	no	no	yes	no	ff	present	bb	absent	22.549	sufficient
56C	control	26	36	88	none	120	84	neg	1.6	34.375	obese	1	north	married	no	urban	jhs	yes	0	no	no	yes	no	FF	absent	bb	present	26.463	sufficient
57C	control	24	37	66	seamstress	123	78	neg	1.57	26.7759	overweight	3	ewe	single	yes	urban	jhs	no	2	no	no	no	no	FF	absent	BB	present	22.363	sufficient
58C	control	28	29	51	trader	89	63	neg	1.5	22.6667	normal	4	akan	married	yes	rural	jhs	no	2	no	no	no	no	Ff	present	bb	absent	22.177	sufficient
59C	control	25	36	75	seamstress	103	80	neg	1.68	26.5731	overweight	1	akan	married	yes	urban	shs	yes	0	no	no	no	no	FF	absent	bb	present	20.127	sufficient
60C	control	28	31	90	cleaner	109	62	neg	1.65	33.0579	obese	3	akan	married	yes	rural	shs	no	1	no	no	yes	no	Ff	present	bb	present	20.686	sufficient
61C	control	29	31	65	trader	90	57	neg	1.61	25.0762	overweight	5	akan	married	yes	urban	prim	no	4	no	yes	yes	no	FF	absent	bb	present	26.463	sufficient
62C	control	28	36	63	none	125	86	neg	1.44	30.3819	obese	3	akan	single	no	urban	none	no	0	no	no	yes	no	FF	absent	Bb	present	16.586	defficient
63C	control	18	34	82	none	101	73	neg	1.63	30.863	obese	1	akan	single	no	urban	none	no	0	no	no	yes	no	FF	absent	Bb	present	16.586	defficient
64C	control	24	30	79	trader	106	61	neg	1.66	28.6689	overweight	3	akan	married	yes	rural	prim	no	2	no	no	yes	no	FF	absent	Bb	present	25.7175	sufficient
65C	control	35	33	64	trader	128	67	neg	1.6	25	normal	7	akan	married	yes	urban	jhs	no	6	no	no	no	no	Ff	present	bb	present	24.413	sufficient
66C	control	35	29	95	farmer	131	83	neg	1.53	40.5827	obese	3	akan	divorced	yes	urban	shs	no	1	no	no	no	no	Ff	present	Bb	present	21.245	sufficient
67C	control	23	29	70	none	102	59	neg	1.66	25.4028	overweight	3	ewe	single	no	rural	shs	no	2	no	no	no	no	Ff	present	Bb	present	18.636	defficient
68C	control	22	36	59	administrative staff	108	71	neg	1.49	26.5754	overweight	3	north	married	yes	rural	ter	no	2	no	no	no	no	FF	absent	bb	present	20.127	sufficient
69C	control	25	38	67	trader	112	71	neg	1.58	26.8386	overweight	3	north	single	yes	rural	shs	no	2	no	no	no	no	FF	absent	bb	present	41.744	sufficient
70C	control	34	30	65	teacher	110	58	neg	1.57	26.3702	overweight	5	ewe	married	yes	rural	ter	no	3	no	no	no	no	FF	absent	bb	present	21.245	sufficient
71C	control	28	31	71	fire service officer	100	80	neg	1.59	28.0843	overweight	2	akan	married	yes	rural	ter	no	1	no	no	no	no	FF	absent	bb	present	13.791	defficient
72C	control	23	33	56	seamstress	127	69	neg	1.59	22.151	normal	3	north	single	yes	urban	shs	no	2	no	no	no	no	Ff	present	BB	present	14.909	defficient
73C	control	28	36	63	nurse	98	52	neg	1.6	24.6094	normal	5	akan	married	yes	rural	ter	no	4	no	no	no	no	Ff	present	bb	present	22.177	sufficient
74C	control	24	30	64	none	107	70	neg	1.53	27.3399	overweight	4	akan	single	no	rural	prim	no	3	no	no	no	no	FF	absent	BB	absent	20.3131	sufficient
75C	control	22	36	65	trader	125	84	neg	1.42	32.2357	obese	2	ga	single	yes	urban	shs	no	1	no	no	no	no	FF	absent	BB	present	19.568	defficient
76C	control	20	37	100	hairdresser	114	76	neg	1.59	39.5554	obese	2	akan	single	yes	urban	shs	no	1	no	no	no	no	FF	absent	Bb	absent	17.89	defficient
77C	control	24	29	64	northitress	102	66	neg	1.68	22.6757	normal	3	akan	Single	yes	urban	shs	no	2	no	no	no	no	FF	absent	Bb	absent	17.518	defficient
78C	control	32	36	71	teacher	104	68	neg	1.57	28.8044	overweight	5	akan	married	yes	rural	ter	no	3	no	no	yes	no	FF	absent	bb	present	18.636	defficient
79C	control	39	31	94	caterer	112	69	neg	1.59	37.1821	obese	7	akan	married	yes	urban	shs	no	4	no	no	no	no	FF	absent	Bb	present	23.668	sufficient
80C	control	29	37	73	midwife	114	69	neg	1.56	29.9967	overweight	2	ga	single	yes	urban	ter	no	2	no	no	yes	no	Ff	present	bb	present	21.431	sufficient
81C	control	33	21	76	trader	112	61	neg	1.55	31.6337	obese	4	akan	single	yes	rural	ter	no	3	no	no	no	yes	Ff	present	Bb	present	30.19	sufficient
82C	control	38	36	74	trader	120	86	neg	1.63	27.852	overweight	8	ewe	married	yes	rural	prim	no	4	no	no	no	no	ff	present	Bb	present	21.059	sufficient
83C	control	29	37	74	police officer	110	69	neg	1.58	29.6427	overweight	3	ewe	married	yes	urban	ter	no	2	no	no	yes	no	FF	absent	Bb	present	22.363	sufficient
84C	control	18	36	61	none	119	69	neg	1.55	25.3902	overweight	2	akan	single	no	urban	jhs	no	1	no	no	no	no	Ff	present	Bb	present	19.3813	defficient
85C	control	23	29	55	none	110	60	neg	1.5	24.4444	normal	2	akan	single	no	urban	ter	no	1	no	no	no	no	Ff	present	bb	present	17.704	defficient
86C	control	27	24	73	administrative assistant	129	81	neg	1.66	26.4915	overweight	1	ga	single	yes	urban	ter	yes	0	no	no	no	no	FF	absent	Bb	present	20.499	sufficient
87C	control	24	27	64	trader	109	66	neg	1.58	25.6369	overweight	4	akan	married	yes	rural	jhs	no	2	no	no	no	no	FF	absent	Bb	present	11.927	defficient
88C	control	21	30	65	none	120	60	neg	1.6	25.3906	overweight	4	akan	single	no	rural	jhs	no	3	no	no	yes	no	FF	absent	Bb	present	15.468	defficient
89C	control	26	35	84	trader	122	73	neg	1.5	37.3333	obese	2	akan	single	yes	rural	jhs	no	1	no	no	yes	no	FF	absent	Bb	present	32.426	sufficient
90C	control	40	34	108	fuel station attendant	102	64	neg	1.52	46.7452	obese	7	akan	single	yes	urban	shs	no	4	no	no	yes	no	FF	absent	Bb	present	18.822	defficient
91C	control	31	37	95	caterer	106	78	neg	1.5	42.2222	obese	2	akan	married	yes	urban	ter	no	0	no	no	no	no	ff	present	Bb	present	19.754	defficient
92C	control	39	36	53	teacher	97	61	neg	1.52	22.9398	normal	3	akan	married	yes	urban	ter	no	2	no	no	no	no	Ff	present	Bb	present	11.182	defficient
93C	control	33	31	71	trader	145	89	neg	1.65	26.079	overweight	7	north	divorced	yes	urban	shs	no	3	no	no	no	no	ff	present	Bb	present	15.468	defficient
94C	control	23	26	60	none	110	68	neg	1.56	24.6548	normal	2	akan	single	no	urban	none	no	1	no	no	yes	no	ff	present	Bb	present	23.6675	sufficient
95C	control	23	36	58	seamstress	89	59	neg	1.53	24.7768	normal	6	north	Single	yes	urban	shs	no	4	no	no	no	no	ff	present	BB	present	18.077	defficient
96C	control	18	26	67	none	110	68	neg	1.61	25.8478	overweight	2	akan	married	no	urban	prim	no	1	no	no	no	no	Ff	present	Bb	present	19.195	defficient
97C	control	30	35	75	trader	99	69	neg	1.54	31.6242	obese	3	akan	married	yes	urban	shs	no	2	no	no	no	no	FF	absent	Bb	absent
98C	control	25	28	72	none	102	59	neg	1.66	26.1286	overweight	3	akan	single	no	rural	shs	no	2	no	no	no	no	FF	absent	Bb	present
99C	control	28	31	69	trader	100	80	neg	1.59	27.2932	overweight	2	akan	married	yes	rural	shs	no	1	no	no	no	no	FF	absent	Bb	present
100C	control	23	33	62	seamstress	127	69	neg	1.59	24.5243	normal	3	north	single	yes	urban	shs	no	2	no	no	no	no	FF	absent	Bb	present
1pe	case	38	27	85	trader	180	114	1	1.62	32.3884	obese	7	akan	married	no	urban	jhs	no	4	yes	yes	yes	no	FF	absent	Bb	present	22.177	sufficient
2pe	case	25	26	67	trader	136	106	2	1.58	26.8386	overweight	3	akan	single	no	urban	shs	no	0	yes	yes	yes	no	Ff	present	bb	present
3pe	case	33	36	67	secretary	154	96	1	1.53	28.5096	overweight	4	akan	married	yes	urban	ter	no	3	yes	yes	yes	no	FF	absent	Bb	present	18.449	defficient
4pe	case	35	26	84	teacher	137	97	4	1.65	30.854	obese	7	akan	married	yes	urban	ter	no	5	yes	no	no	no	FF	absent	Bb	present
5pe	case	43	22	80	trader	165	96	0	1.63	30.1103	obese	6	akan	married	yes	urban	prim	no	5	no	no	no	no	FF	absent	Bb	present	19.94	defficient
6pe	case	31	35	69	trader	149	109	1	1.57	27.993	overweight	6	akan	married	yes	urban	jhs	no	5	yes	no	no	no	FF	absent	Bb	present	20.127	sufficient
7pe	case	32	37	100	trader	165	94	1	1.69	35.0128	obese	4	akan	married	yes	rural	shs	no	3	yes	yes	yes	no	Ff	present	Bb	present	21.431	sufficient
8pe	case	29	35	88	teacher	150	105	1	1.62	33.5315	obese	3	akan	married	yes	urban	ter	no	2	no	no	no	no	FF	absent	Bb	present	22.922	sufficient
9pe	case	37	33	76	trader	159	98	1	1.65	27.9155	overweight	5	akan	married	yes	rural	prim	no	4	no	no	yes	no	FF	absent	Bb	present	17.518	defficient
10pe	case	32	36	75	hairdesser	160	112	3	1.69	26.2596	overweight	4	north	married	yes	urban	shs	no	3	no	no	no	no	FF	absent	Bb	present	17.3313	defficient
11pe	case	27	31	78	cashier	148	102	1	1.7	26.9896	overweight	3	akan	single	yes	rural	shs	no	1	no	no	no	no	FF	absent	Bb	present	20.499	sufficient
12pe	case	22	35	82	none	163	107	2	1.58	32.8473	obese	1	akan	single	no	rural	shs	yes	0	no	no	no	no	Ff	present	Bb	present	16.959	defficient
13pe	case	30	35	98	trader	171	93	1	1.51	42.9806	obese	2	akan	married	yes	urban	shs	no	1	no	no	no	no	Ff	present	Bb	present	7.6407	defficient
14pe	case	39	36	109	civil servant	143	91	1	1.44	52.5656	obese	3	akan	married	yes	urban	shs	no	2	no	no	no	yes	FF	absent	Bb	present	8.5725	defficient
15pe	case	33	34	78	trader	183	116	1	1.56	32.2577	obese	4	akan	married	yes	urban	prim	no	3	yes	yes	yes	no	FF	absent	bb	present	16.586	defficient
16pe	case	26	28	75	nursing assistant	150	106	2	1.68	26.5731	overweight	3	akan	married	yes	urban	ter	no	2	yes	no	no	no	FF	absent	BB	absent	8.3861	defficient
17pe	case	25	31	69	receptionist	155	108	1	1.64	25.6544	overweight	1	north	single	yes	rural	ter	yes	0	no	no	yes	no	FF	absent	bb	present	16.027	defficient
18pe	case	21	26	70	none	142	100	2	1.55	29.1363	overweight	1	akan	single	no	urban	prim	yes	0	no	no	no	no	FF	absent	Bb	present	16.654	defficient
19pe	case	33	37	76	police officer	160	110	2	1.7	26.2976	overweight	6	north	married	yes	urban	shs	no	4	yes	no	yes	no	FF	absent	Bb	present	13.418	defficient
20pe	case	18	25	62	none	150	98	2	1.62	23.6244	normal	2	akan	single	no	rural	prim	no	1	no	no	no	no	FF	absent	Bb	present	19.5676	defficient
21pe	case	20	29	65	momo agent	162	114	2	1.52	28.1337	overweight	2	akan	single	yes	urban	shs	no	1	no	no	no	no	FF	absent	Bb	present	31.495	sufficient
22pe	case	38	38	98	farmer	169	118	1	1.75	32	obese	2	akan	married	yes	rural	jhs	no	1	no	no	no	no	FF	absent	Bb	present	23.668	sufficient
23pe	case	18	25	67	none	147	97	3	1.61	25.8478	overweight	1	akan	single	no	rural	shs	yes	0	no	no	no	no	Ff	present	bb	present	17.145	defficient
24pe	case	31	28	74	teacher	157	101	2	1.65	27.1809	overweight	3	akan	married	yes	urban	ter	no	2	yes	no	no	no	Ff	present	Bb	present	16.586	defficient
25pe	case	25	26	85	trader	144	94	2	1.58	34.049	obese	2	akan	single	yes	urban	prim	no	1	no	no	no	no	ff	present	Bb	present	21.245	sufficient
26pe	case	37	33	92	spare parts dealer	150	98	3	1.7	31.8339	obese	4	akan	married	yes	rural	ter	no	3	yes	no	yes	yes	ff	present	Bb	present	20.499	sufficient
27pe	case	25	23	64	trader	148	100	1	1.63	24.0882	normal	2	north	married	yes	urban	shs	no	0	no	no	no	no	ff	present	bb	present	23.295	sufficient
28pe	case	29	35	78	cook	150	105	1	1.62	29.7211	overweight	3	akan	single	yes	urban	jhs	no	2	no	no	no	no	ff	present	Bb	present	20.872	sufficient
29pe	case	35	38	68	lab assistant	142	94	1	1.52	29.4321	overweight	7	akan	married	yes	urban	ter	no	6	yes	yes	no	no	ff	present	Bb	present	19.195	defficient
30pe	case	32	40	89	administrative officer	163	102	3	1.7	30.7958	obese	4	akan	married	yes	rural	ter	no	3	yes	no	yes	no	ff	present	Bb	present	23.2948	sufficient
31pe	case	33	35	82	asscociate pastor	148	104	3	1.65	30.1194	obese	4	akan	married	yes	urban	shs	no	2	yes	no	no	no	ff	present	Bb	present	13.045	defficient
32pe	case	40	39	79	police officer	160	118	2	1.64	29.3724	overweight	4	north	divorced	yes	urban	shs	no	3	yes	yes	yes	no	Ff	present	Bb	present	17.518	defficient
33pe	case	33	38	74	receptionist	154	112	2	1.55	30.8012	overweight	6	ewe	married	yes	urban	shs	no	5	yes	no	no	no	ff	present	Bb	present	16.213	defficient
34pe	case	18	29	61	none	150	106	2	1.6	23.8281	normal	2	akan	single	no	rural	shs	no	1	no	no	no	no	ff	present	Bb	present	24.599	sufficient
35pe	case	29	25	76	trader	155	94	2	1.63	28.6048	overweight	2	akan	single	yes	urban	shs	no	1	no	no	no	no	Ff	present	BB	absent	14.536	defficient
36pe	case	33	30	66	teacher	165	115	4	1.54	27.8293	overweight	4	akan	married	yes	urban	ter	no	2	yes	no	no	no	Ff	present	Bb	present	11.927	defficient
37pe	case	19	36	72	momo agent	172	111	1	1.6	28.125	overweight	1	akan	single	yes	urban	shs	yes	0	no	no	no	no	FF	absent	Bb	present	13.977	defficient
38pe	case	38	32	77	typist	158	109	1	1.64	28.6288	overweight	5	akan	married	yes	urban	ter	no	4	yes	no	yes	no	FF	absent	Bb	present	14.909	defficient
39pe	case	35	37	83	farmer	155	92	1	1.59	32.831	obese	8	akan	married	yes	rural	prim	no	5	no	no	no	no	FF	absent	Bb	present	18.499	defficient
40pe	case	32	34	69	trader	158	94	3	1.67	24.7409	normal	4	akan	married	yes	urban	jhs	no	0	no	no	no	no	Ff	present	Bb	present	20.8722	sufficient
41pe	case	26	30	71	cleaner	160	110	1	1.53	30.3302	obese	4	akan	single	yes	rural	jhs	no	3	no	no	no	no	FF	absent	Bb	present	19.381	defficient
42pe	case	38	39	86	fire service officer	180	117	2	1.66	31.2092	obese	5	akan	married	yes	urban	shs	no	1	no	no	no	no	FF	absent	Bb	present	11.182	defficient
43pe	case	28	28	77	momo agent	142	94	4	1.64	28.6288	overweight	1	akan	single	yes	rural	prim	yes	0	no	no	yes	no	Ff	present	Bb	present	11.368	defficient
44pe	case	32	38	70	hairdesser	166	94	1	1.7	24.2215	normal	3	akan	divorced	yes	urban	shs	no	2	no	no	no	no	FF	absent	Bb	present	21.245	sufficient
45pe	case	20	35	64	none	158	108	1	1.69	22.4082	normal	1	akan	single	no	rural	jhs	yes	0	no	no	no	no	Ff	present	BB	absent	15.281	defficient
46pe	case	29	34	68	fashion designer	170	115	1	1.63	25.5937	overweight	3	akan	married	yes	rural	ter	no	2	yes	no	no	no	FF	absent	Bb	present	16.772	defficient
47pe	case	34	27	75	trader	150	100	2	1.66	27.2173	overweight	4	akan	married	yes	urban	shs	no	3	yes	no	no	no	FF	absent	Bb	present	19.94	defficient
48pe	case	40	39	78	police officer	160	118	2	1.64	29.0006	overweight	4	north	divorced	yes	urban	shs	no	3	yes	yes	yes	no	FF	absent	BB	absent
49pe	case	34	35	72	trader	156	103	1	1.55	29.9688	overweight	3	akan	married	yes	rural	shs	no	0	no	no	yes	no	FF	absent	bb	present	15.654	defficient
50pe	case	21	30	84	trader	177	108	1	1.47	38.8727	obese	2	akan	single	yes	rural	shs	no	1	no	no	yes	no	FF	absent	Bb	present	19.195	defficient
51pe	case	26	31	69	trader	163	101	2	1.51	30.2618	obese	1	akan	single	yes	urban	shs	yes	0	no	no	no	no	FF	absent	Bb	present	14.536	defficient
52pe	case	33	37	82	nurse	158	98	2	1.44	39.5448	obese	2	akan	married	yes	rural	ter	no	1	no	no	no	no	FF	absent	Bb	present	12.3	defficient
52pe	case	27	33	96	teacher	184	113	2	1.54	40.479	obese	3	akan	married	yes	rural	ter	no	2	no	no	no	no	FF	absent	BB	absent	9.3179	defficient
54pe	case	36	34	74	teacher	161	98	2	1.54	31.2026	obese	1	ewe	married	yes	urban	ter	yes	0	no	no	no	no	FF	absent	Bb	present	20.313	sufficient
55pe	case	27	35	65	trader	153	100	2	1.52	28.1337	overweight	5	akan	married	yes	urban	prim	no	3	no	no	no	no	FF	absent	Bb	present	12.672	defficient
56pe	case	20	31	83	trader	165	109	2	1.41	41.7484	obese	2	akan	single	yes	urban	jhs	no	1	no	no	yes	no	FF	absent	Bb	present	13.231	defficient
57pe	case	38	29	75	cashier	170	107	3	1.63	28.2284	overweight	4	akan	married	yes	urban	ter	no	3	no	no	no	no	FF	absent	BB	absent	17.331	defficient
58pe	case	31	32	77	farmer	174	104	1	1.49	34.6831	obese	1	akan	single	yes	urban	prim	yes	0	no	no	yes	no	Ff	present	Bb	present	16.586	defficient
59pe	case	29	28	91	police officer	160	110	2	1.61	35.1067	obese	3	akan	single	yes	urban	ter	no	2	no	no	no	no	FF	absent	BB	absent
60pe	case	25	28	87	momo agent	168	92	2	1.62	33.1504	obese	1	north	single	yes	urban	shs	yes	0	no	no	no	no	FF	absent	Bb	present
61pe	case	34	30	73	trader	105	93	2	1.58	29.2421	overweight	10	akan	married	yes	urban	jhs	no	6	no	no	no	yes	FF	absent	Bb	present
62pe	case	32	36	81	secretary	105	97	1	1.59	32.0399	obese	2	akan	married	yes	urban	ter	no	1	no	no	yes	no	Ff	present	Bb	absent
